# Supplementary material for: Correction: Possible cross-feeding pathway of facultative methylotroph Methyloceanibacter caenitepidi Gela4 on methanotroph Methylocaldum marinum S8
Source: PLoS One. 2021 May 6;16(5):e0251538. doi: 10.1371/journal.pone.0251538 (PMC8101906; doi:10.1371/journal.pone.0251538)
Supplement: S8 Table — (XLSX) [file pone.0251538.s002.xlsx]

## Sheet: Sheet1
S8 Table. Expression profiles of major genes in the central metabolism of M. marinum S8 grown with M. caenitepidi Gela4.
Gene identifier	Predicted gene product	Gene	RPKM
Methane oxidation
sS8_0770	Methane monooxygenase subunit A, alpha chain	mmoX	12.1577
sS8_0769	Methane monooxygenase subunit A, beta chain	mmoY	30.1568
sS8_0767	Methane monooxygenase subunit A, gamma chain	mmoZ	10.7955
sS8_1788	Methane monooxygenase subunit A	pmoA	6561.97	*
sS8_1787	Methane monooxygenase subunit B	pmoB	5541.89
sS8_1789	Methane monooxygenase subunit C	pmoC	11144.2	*
sS8_3977	Methane monooxygenase subunit A	pmoA2	6561.96	*
sS8_3978	Methane monooxygenase subunit B	pmoB2	5987.21
sS8_3976	Methane monooxygenase subunit C	pmoC2	11144.2	*
sS8_2529	Methane monooxygenase subunit C	pmoC3	3352.31
sS8_3418	Methane monooxygenase subunit C	pmoC4	40.7764
sS8_4878	Methane monooxygenase subunit C	pmoC5	16.8458
Methanol oxidation
sS8_1436	Methanol dehydrogenase large subunit protein	mxaF	4335.96
sS8_1435	Methanol dehydrogenase small subunit protein	mxaJ	3315.75
sS8_1434	Cytochrome c-L	mxaG	1853.29
sS8_1979	Methanol dehydrogenase	xoxF1	8.98472
sS8_2523	Methanol dehydrogenase	xoxF2	199.823
sS8_0935	Methanol dehydrogenase	xoxF3	12.0808
sS8_2216	pyrroloquinoline quinone biosynthesis protein PqqB	pqqB	347.227
sS8_2217	pyrroloquinoline quinone biosynthesis protein PqqC	pqqC	298.609
sS8_2218	coenzyme PQQ biosynthesis protein PqqD	pqqD	147.338
sS8_2219	pyrroloquinoline quinone biosynthesis protein PqqE	pqqE	158.832
Formaldehyde oxidation
sS8_0613	Formaldehyde activating enzyme	fae1	114.785
sS8_3390	Formaldehyde activating enzyme	fae2	2044.21
sS8_4382	Formaldehyde activating enzyme	fae3	20.2766
sS8_4455	Formaldehyde activating enzyme	fae4	61.2495
sS8_5134	Formaldehyde activating enzyme	fae5	23.216
sS8_1023	Methylene tetrahydromethanopterin dehydrogenase	mtdB1	83.2662
sS8_2328	Methylene tetrahydromethanopterin dehydrogenase	mtdB2	199.479
sS8_2329	Methylene tetrahydromethanopterin dehydrogenase	mtdB3	205.853
sS8_3394	N(5),N(10)-methenyltetrahydromethanopterin cyclohydrolase	mch	110.542
sS8_3401	Formylmethanofuran-tetrahydromethanopterin N-formyltransferase	fhcD	196.707
sS8_3399	Formylmethanofuran dehydrogenase subunit A	fwdA	273.238
sS8_3398	Formylmethanofuran dehydrogenase subunit B	fwdB	239.436
sS8_3402	Formylmethanofuran dehydrogenase subunit C	fwdC	225.526
sS8_1023	Methylene tetrahydromethanopterin dehydrogenase	mtdA	83.2662
sS8_3394	N(5),N(10)-methenyltetrahydromethanopterin cyclohydrolase	fch	110.542
sS8_5638	Formate-tetrahydrofolate ligase	ftfL	58.2696
Formate oxidation
sS8_0314	NAD-dependent formate dehydrogenase alpha subunit	fdhA1	595.323
sS8_0313	NAD-dependent formate dehydrogenase beta subunit	fdhB1	402.228
sS8_0312	NAD-dependent formate dehydrogenase gamma subunit	fdhC1	444.032
sS8_0316	NAD-dependent formate dehydrogenase delta subunit	fdhE1	426.966
sS8_0315	Formate dehydrogenase chain D	fdhD1	541.823
sS8_2524	Tungsten-containing formate dehydrogenase alpha subunit	fdhA2	17.4981
sS8_2525	Tungsten-containing formate dehydrogenase beta subunit	fdhB2	16.9297
RuMP cycle
sS8_1135	Hexulose-6-phosphate synthase	hps	4437.75
sS8_1148	Hexulose-6-phosphate synthase	hps2	146.918
sS8_1134	6-phospho-3-hexuloisomerase	phi	5639.21
sS8_4014	Glucose-6-phosphate isomerase	gpi	118.4
sS8_4181	Glucose-6-phosphate 1-dehydrogenase	zwf	95.3644
sS8_4182	6-phosphogluconolactonase	pgl	87.5305
sS8_4180	Phosphogluconate dehydratase	edd	225.234
sS8_4179	2-dehydro-3-deoxyphosphogluconate aldolase	eda	93.3074
sS8_4383	6-phosphofructokinase	pfk	387.07
sS8_1130	Fructose-1,6-bisphosphate aldolase	fba	476.569
sS8_0732	Glyceraldehyde-3-phosphate dehydrogenase	gapdh	32.1375
sS8_4943	Phosphoglycerate kinase	pgk	165.73
sS8_1212	2,3-bisphosphoglycerate-dependent phosphoglycerate mutase	gpmA	222.232
sS8_1801	Phosphopyruvate hydratase	eno	115.634
sS8_4562	Pyruvate kinase	pyrkA	269.962
sS8_1131	Transketolase	tktA	749.627
sS8_1132	Transaldolase	tal	1307.76
sS8_2460	Ribulose-phosphate 3-epimerase	rpe	179.268
sS8_3335	Ribose-5-phosphate isomerase A	rpiA	83.4595
Ethanol oxidation
sS8_0103	Alcohol dehydrogenase	adh1	48.6682
sS8_0689	Alcohol dehydrogenase	adh2	56.8577
sS8_1827	Iron-containing alcohol dehydrogenase	adhfe	67.683
sS8_2497	Zinc-containing alcohol dehydrogenase superfamily protein	adh3	70.1477
sS8_3334	Alcohol dehydrogenase	adh4	68.186
sS8_3845	Alcohol dehydrogenase	adh5	23.6569
sS8_0817	Aldehyde dehydrogenase	ald1	111.394
sS8_1420	Aldehyde Dehydrogenase	ald2	30.3406
TCA cycle
sS8_1041	Citrate synthase	citA	239.203
sS8_5552	Aconitate hydratase	acnA	20.8545
sS8_2211	Isocitrate dehydrogenase	icd	105.877
sS8_3445	Isocitrate dehydrogenase	icd2	202.517
sS8_2619	2-oxoglutarate dehydrogenase E1 component	sucA	87.6036
sS8_2620	2-oxoglutarate dehydrogenase E2 component	sucB	108.992
sS8_2225	Succinyl-CoA ligase alpha chain	sucD	105.163
sS8_2224	Succinyl-CoA ligase beta chain	sucC	149.142
sS8_4833	Succinate dehydrogenase flavoprotein subunit	sdhA	139.859
sS8_4834	Succinate dehydrogenase iron-sulfur protein	sdhB	95.5093
sS8_4831	Succinate dehydrogenase cytochrome b-556 subunit	sdhC	142.247
sS8_4832	Succinate dehydrogenase hydrophobic membrane anchor protein	sdhD	65.8776
sS8_0399	Fumarate hydratase	fum	76.8064
sS8_4318	Malate dehydrogenase	mdh	108.143
*shows values for identical duplicate gene
